# Supplementary material for: Reversible synaptic adaptations in a subpopulation of murine hippocampal neurons following early-life seizures
Source: J Clin Invest. 2024 Jan 16;134(5):e175167. doi: 10.1172/JCI175167 (PMC10904056; doi:10.1172/JCI175167)
Supplement: Supporting data values [file jci-134-175167-s067.xlsx]

## Sheet: Fig 1H
Control	Seizure
6	90.3529
3.33333	92.6667
3.33333	65.3333
5.4	70.5
5.25	71.8
7.66667	59.8
	87.3333
	85.3333
	93.5
	104
	96.5

## Sheet: Fig 1I 
Td+ cell density	Seizure duration
105.767	5640
123.671	5700
98.9296	5500
67.5622	3829
68.4298	2854
87.3333	4974
85.3333	4152
93.5	5514
104	7092
96.5	5790

## Sheet: Fig 2C
Latnecy to KA-LLC
Sal (con)-KA (LLS)	KA (ELS)-KA (LLS)
371	659
305	242
760	238
544	184
390	108
924	204
	202

## Sheet: Fig 2D
Cumulative seizure score
Sal (con)-KA (LLS)	KA (ELS)-KA (LLS)
23	25
20	29
19	29
22	30
36	48
19	29
	53

## Sheet: Fig 2G
proportion among c-Fos- cells (%)
tdT-	tdT+
7.37	79.46
6.14	87.58
11.87	71.47
7.05	89.61
2.63	97.37
10.17	72.78

## Sheet: Fig 3D
sEPSC freq P15
Sal	tdT-	tdT+
0.243333	0.393333	0.033333
0.03	0.106667	0.07
0.67	0.373333	0.373333
0.123333	0.463333	0.173333
0.873333	0.603333	0.493333
0.276667	0.282857	0.19
0.03	0.9	0.06
0.083333	0.176667	0.01
0.286667	0.405714	0.07
0.391429	1.78667	1.1
0.31	0.06	0.21
	1.73333
	0.136667
	1.53333
	0.183333
	0.073333

## Sheet: Fig 3E
sEPSC amp P15
Sal	tdT-	tdT+
20.8432	26.5913	24.6444
23.1896	26.821	32.4848
24.0062	27.7415	34.9426
24.5392	34.8167	46.0674
24.5664	38.7783	32.8673
26.5153	28.2999	34.6193
32.1412	17.9004	24.4837
32.773	19.6618	23.6622
33.1589	20.0409	21.1746
17.4951	26.9508	46.8484
17.4622	33.6246	30.7146
	28.9294	42.3778
	30.3261	63.6141
	21.807	53.48
	32.8708

## Sheet: Fig 3G
sEPSC freq P30
Sal	tdT-	tdT+
1.06667	0.303333	1.22333
0.277778	0.58	0.63
2.18333	0.996667	0.333333
0.43	1.47333	0.026667
2.98	1.24	1.67
1.75333	0.36	1.43143
0.17	0.37	1.95667
0.06	0.04	1.17857
0.023333	0.03	0.297143
0.11	0.011111	1.2
0.22	0.638333	0.395
1.07778	0.34375	0.155
0.42	0.2	0.333333
0.388571	0.378571	0.04
0.552	0.84	0.026667
0.92	1.57429
0.663333	0.674
0.141667	0.9
0.526667	0.36
1.57	0.37
2.19714
2.15143

## Sheet: Fig 3H 
sEPSC Amp P30
Sal	tdT-	tdT+
16.7126	41.0244	55.7204
28.227	40.9955	61.3674
8.32136	43.7442	35.2364
15.4555	44.5254	54.8618
18.698	46.2465	17.1895
36.8595	13.2263	18.1542
38.7683	22.1193	20.2033
27.4731	45.5311	53.566
33.8176	10.5131	35.7433
44.9488	10.4384	27.7939
39.9673	15.6536	25.8533
18.2907	16.1395	37.3699
17.8859	13.983	35.2364
20.5721	13.5585	45.5311
29.6863	19.7257	54.8618
19.3863	20.3511
21.9642	20.0826
14.9608	19.1853
20.6292	13.2263
22.5288	22.1193
19.2779
27.0573

## Sheet: Fig 3K
Recification index P14-16				Recification index P28-35
Sal	tdT-	tdT+		Sal	tdT-	tdT+
0.799999	1.58904	3.9257		1.60821	1.40001	1.98484
1.39999	1.50259	2.85595		2.06269	1.17714	2.14606
0.765436	1.25405	3.50665		0.887442	1.65891	2.34351
0.829382	0.763434	2.88435		1.63383	1.89232	2.61849
0.583333	1.27397	2.16393		3.19878	2.22556	2
1.26808	2.84849	3.27588		0.443171	1.27149	4.04083
1.25293	0.817646	1.49041		1.81357	3.177	3.82925
0.804395	0.427194	1.33956		1.36709	0.696612	4.5684
0.756685	0.612565			1.2	1.71603	2.81099
				2.45121	1.29752	3.22388
				2.026	1.59999	5.02644
				1.08001	2.47422	2.72294
				0.988407	3.37706	4.73333
				1.10569		1.13889

[truncated: 15 more sheets: Fig 3M, Fig 4B, Fig 5C, Fig 5F, Fig 5K, Fig 6D , Fig 6H , Fig 7C, Fig 7F, Fig 8C, Fig 8G, Fig 8J, Fig 8M, Fig S1D, Fig S5C ]
